# Supplementary material for: Identification of biomarkers associated with immune scores in diabetic retinopathy
Source: Front Endocrinol (Lausanne). 2023 Oct 5;14:1228843. doi: 10.3389/fendo.2023.1228843 (PMC10585271; doi:10.3389/fendo.2023.1228843)
Supplement: Supplementary file 1 [file DataSheet_1.zip]

Archive with 6 entries (6 files):
- Supplementary Material/Supplementary Material.DOCX
- Supplementary Material/Supplementary Table 1. 456 immune-related genes from ImmPort database..xls
- Supplementary Material/Supplementary Table 2. Quantitative real-time PCR primers used in the study..docx
- Supplementary Material/Supplementary Table 3. Data statistics of transcriptome sequencing after quality control..docx
- Supplementary Material/Supplementary Table 4. Notes on the GO function of differential expressed genes between DR group and DM group..csv
- Supplementary Material/Supplementary Table 5. Notes on the KEGG pathway of differential expressed genes between DR group and DM group..csv
