# Supplementary material for: Identification of biomarkers associated with immune scores in diabetic retinopathy
Source: Front Endocrinol (Lausanne). 2023 Oct 5;14:1228843. doi: 10.3389/fendo.2023.1228843 (PMC10585271; doi:10.3389/fendo.2023.1228843)
Supplement: Supplementary file 1 [file DataSheet_1.zip › Supplementary Material/Supplementary Table 4. Notes on the GO function of differential expressed genes between DR group and DM group..csv]

	ONTOLOGY	ID	Description	GeneRatio	BgRatio	pvalue	p.adjust	qvalue	geneID	Count
GO:0035567	BP	GO:0035567	non-canonical Wnt signaling pathway	7/159	72/18800	2.52E-06	0.005659741	0.005403486	DACT1/SFRP2/WNT4/WNT11/SFRP4/DAAM2/SFRP5	7
GO:0048546	BP	GO:0048546	digestive tract morphogenesis	5/159	49/18800	5.74E-05	0.047711648	0.04555142	SHH/DACT1/SFRP2/WNT11/SFRP5	5
GO:2000050	BP	GO:2000050	regulation of non-canonical Wnt signaling pathway	4/159	26/18800	6.37E-05	0.047711648	0.04555142	DACT1/SFRP2/SFRP4/DAAM2	4
GO:0043087	BP	GO:0043087	regulation of GTPase activity	11/159	364/18800	0.000277223	0.13043348	0.124527877	PRKG1/ARHGEF16/TBC1D3G/RAP1GAP/TBC1D3L/ADRB1/TBC1D3K/WNT4/WNT11/TAX1BP3/PROM2	11
GO:0098754	BP	GO:0098754	detoxification	7/159	150/18800	0.000290239	0.13043348	0.124527877	PTGES/MT1X/HBZ/ALB/HBQ1/MT1E/H19	7
GO:0090630	BP	GO:0090630	activation of GTPase activity	6/159	114/18800	0.000418609	0.140405643	0.134048533	ARHGEF16/TBC1D3G/RAP1GAP/TBC1D3L/TBC1D3K/TAX1BP3	6
GO:0061045	BP	GO:0061045	negative regulation of wound healing	5/159	76/18800	0.000462745	0.140405643	0.134048533	F11/PRKG1/WNT4/KRT1/VTN	5
GO:0043547	BP	GO:0043547	positive regulation of GTPase activity	9/159	272/18800	0.000523871	0.140405643	0.134048533	ARHGEF16/TBC1D3G/RAP1GAP/TBC1D3L/ADRB1/TBC1D3K/WNT4/WNT11/TAX1BP3	9
GO:0030178	BP	GO:0030178	negative regulation of Wnt signaling pathway	7/159	174/18800	0.000707074	0.140405643	0.134048533	SHH/DACT1/SFRP2/WNT11/TAX1BP3/SFRP4/SFRP5	7
GO:0030195	BP	GO:0030195	negative regulation of blood coagulation	4/159	48/18800	0.000717552	0.140405643	0.134048533	F11/PRKG1/KRT1/VTN	4
GO:1900047	BP	GO:1900047	negative regulation of hemostasis	4/159	49/18800	0.000776234	0.140405643	0.134048533	F11/PRKG1/KRT1/VTN	4
GO:0010226	BP	GO:0010226	response to lithium ion	3/159	22/18800	0.000812316	0.140405643	0.134048533	SHH/FABP4/ACTA1	3
GO:1902644	BP	GO:1902644	tertiary alcohol metabolic process	3/159	22/18800	0.000812316	0.140405643	0.134048533	HSD11B2/WNT4/AKR1C2	3
GO:0061041	BP	GO:0061041	regulation of wound healing	6/159	133/18800	0.000943833	0.145688135	0.13909185	F11/PRKG1/CLDN1/WNT4/KRT1/VTN	6
GO:0050819	BP	GO:0050819	negative regulation of coagulation	4/159	52/18800	0.000972551	0.145688135	0.13909185	F11/PRKG1/KRT1/VTN	4
GO:0045638	BP	GO:0045638	negative regulation of myeloid cell differentiation	5/159	91/18800	0.00105243	0.14611097	0.139495541	HOXA9/H4C11/LILRB3/H4C8/FBN1	5
GO:1903035	BP	GO:1903035	negative regulation of response to wounding	5/159	92/18800	0.001105423	0.14611097	0.139495541	F11/PRKG1/WNT4/KRT1/VTN	5
GO:0009636	BP	GO:0009636	response to toxic substance	8/159	247/18800	0.001224093	0.152807631	0.145888999	PTGES/CLDN1/MT1X/HBZ/ALB/HBQ1/MT1E/H19	8
GO:0090090	BP	GO:0090090	negative regulation of canonical Wnt signaling pathway	6/159	142/18800	0.00132358	0.156530711	0.149443511	SHH/DACT1/SFRP2/WNT11/SFRP4/SFRP5	6
GO:0003401	BP	GO:0003401	axis elongation	3/159	27/18800	0.001495825	0.168055899	0.160446875	SHH/SFRP2/WNT11	3
GO:0098869	BP	GO:0098869	cellular oxidant detoxification	5/159	100/18800	0.001603399	0.171563724	0.163795877	PTGES/HBZ/ALB/HBQ1/H19	5
GO:0030510	BP	GO:0030510	regulation of BMP signaling pathway	5/159	105/18800	0.001988301	0.203077884	0.193883179	SFRP2/SFRP4/FSTL1/SFRP5/FBN1	5
GO:0030193	BP	GO:0030193	regulation of blood coagulation	4/159	66/18800	0.002362898	0.220862767	0.21086282	F11/PRKG1/KRT1/VTN	4
GO:1900046	BP	GO:1900046	regulation of hemostasis	4/159	68/18800	0.002635408	0.220862767	0.21086282	F11/PRKG1/KRT1/VTN	4
GO:0070830	BP	GO:0070830	bicellular tight junction assembly	4/159	69/18800	0.002779423	0.220862767	0.21086282	NPHP1/CLDN1/CLDN24/WNT11	4
GO:1903034	BP	GO:1903034	regulation of response to wounding	6/159	166/18800	0.002909021	0.220862767	0.21086282	F11/PRKG1/CLDN1/WNT4/KRT1/VTN	6
GO:1990748	BP	GO:1990748	cellular detoxification	5/159	115/18800	0.002954548	0.220862767	0.21086282	PTGES/HBZ/ALB/HBQ1/H19	5
GO:0010038	BP	GO:0010038	response to metal ion	9/159	351/18800	0.003053263	0.220862767	0.21086282	SYT6/SHH/CLDN1/BGLAP/FABP4/MT1X/ACTA1/TRPC3/MT1E	9
GO:0033079	BP	GO:0033079	immature T cell proliferation	2/159	10/18800	0.003059286	0.220862767	0.21086282	SHH/WNT4	2
GO:1904338	BP	GO:1904338	regulation of dopaminergic neuron differentiation	2/159	10/18800	0.003059286	0.220862767	0.21086282	SHH/SFRP2	2
GO:0050818	BP	GO:0050818	regulation of coagulation	4/159	71/18800	0.003083447	0.220862767	0.21086282	F11/PRKG1/KRT1/VTN	4
GO:0001736	BP	GO:0001736	establishment of planar polarity	4/159	72/18800	0.003243645	0.220862767	0.21086282	NPHP1/DACT1/SFRP2/WNT11	4
GO:0007164	BP	GO:0007164	establishment of tissue polarity	4/159	72/18800	0.003243645	0.220862767	0.21086282	NPHP1/DACT1/SFRP2/WNT11	4
GO:0035090	BP	GO:0035090	maintenance of apical/basal cell polarity	2/159	11/18800	0.003718418	0.234567955	0.223947481	WNT11/ANK1	2
GO:0045199	BP	GO:0045199	maintenance of epithelial cell apical/basal polarity	2/159	11/18800	0.003718418	0.234567955	0.223947481	WNT11/ANK1	2
GO:0120192	BP	GO:0120192	tight junction assembly	4/159	75/18800	0.003758098	0.234567955	0.223947481	NPHP1/CLDN1/CLDN24/WNT11	4
GO:0097237	BP	GO:0097237	cellular response to toxic substance	5/159	123/18800	0.003941869	0.239388614	0.228549878	PTGES/HBZ/ALB/HBQ1/H19	5
GO:0043297	BP	GO:0043297	apical junction assembly	4/159	77/18800	0.004130194	0.243191455	0.232180538	NPHP1/CLDN1/CLDN24/WNT11	4
GO:0055081	BP	GO:0055081	anion homeostasis	3/159	39/18800	0.004339942	0.243191455	0.232180538	SLC12A5/SLC34A2/SFRP4	3
GO:0034650	BP	GO:0034650	cortisol metabolic process	2/159	12/18800	0.004437405	0.243191455	0.232180538	HSD11B2/WNT4	2
GO:0071285	BP	GO:0071285	cellular response to lithium ion	2/159	12/18800	0.004437405	0.243191455	0.232180538	SHH/FABP4	2
GO:2000027	BP	GO:2000027	regulation of animal organ morphogenesis	5/159	129/18800	0.004823058	0.244730142	0.233649558	SHH/DACT1/SFRP2/WNT4/WNT11	5
GO:0120193	BP	GO:0120193	tight junction organization	4/159	81/18800	0.004947501	0.244730142	0.233649558	NPHP1/CLDN1/CLDN24/WNT11	4
GO:0048565	BP	GO:0048565	digestive tract development	5/159	130/18800	0.004982458	0.244730142	0.233649558	SHH/DACT1/SFRP2/WNT11/SFRP5	5
GO:0042659	BP	GO:0042659	regulation of cell fate specification	2/159	13/18800	0.005215201	0.244730142	0.233649558	SFRP2/WNT11	2
GO:0055062	BP	GO:0055062	phosphate ion homeostasis	2/159	13/18800	0.005215201	0.244730142	0.233649558	SLC34A2/SFRP4	2
GO:0072506	BP	GO:0072506	trivalent inorganic anion homeostasis	2/159	13/18800	0.005215201	0.244730142	0.233649558	SLC34A2/SFRP4	2
GO:0060070	BP	GO:0060070	canonical Wnt signaling pathway	8/159	313/18800	0.005237507	0.244730142	0.233649558	SHH/DACT1/SFRP2/WNT4/WNT11/SFRP4/DAAM2/SFRP5	8
GO:0090287	BP	GO:0090287	regulation of cellular response to growth factor stimulus	8/159	314/18800	0.005336794	0.244730142	0.233649558	PTP4A3/SFRP2/WNT4/SFRP4/FSTL1/SFRP5/FBN1/VTN	8
GO:0061053	BP	GO:0061053	somite development	4/159	84/18800	0.005627177	0.252885341	0.241435516	SHH/SFRP2/WNT4/WNT11	4
GO:0071248	BP	GO:0071248	cellular response to metal ion	6/159	191/18800	0.00575571	0.25358983	0.242108108	SYT6/SHH/CLDN1/FABP4/MT1X/MT1E	6
GO:0033627	BP	GO:0033627	cell adhesion mediated by integrin	4/159	86/18800	0.00611331	0.26416552	0.252204966	SFRP2/NEXMIF/FBN1/VTN	4
GO:0060828	BP	GO:0060828	regulation of canonical Wnt signaling pathway	7/159	261/18800	0.00686136	0.264426008	0.25245366	SHH/DACT1/SFRP2/WNT11/SFRP4/DAAM2/SFRP5	7
GO:0001977	BP	GO:0001977	renal system process involved in regulation of blood volume	2/159	15/18800	0.006943095	0.264426008	0.25245366	HSD11B2/CORO2B	2
GO:0010273	BP	GO:0010273	detoxification of copper ion	2/159	15/18800	0.006943095	0.264426008	0.25245366	MT1X/MT1E	2
GO:0015671	BP	GO:0015671	oxygen transport	2/159	15/18800	0.006943095	0.264426008	0.25245366	HBZ/HBQ1	2
GO:0060026	BP	GO:0060026	convergent extension	2/159	15/18800	0.006943095	0.264426008	0.25245366	SFRP2/WNT11	2
GO:0072075	BP	GO:0072075	metanephric mesenchyme development	2/159	15/18800	0.006943095	0.264426008	0.25245366	SHH/WNT4	2
GO:1990169	BP	GO:1990169	stress response to copper ion	2/159	15/18800	0.006943095	0.264426008	0.25245366	MT1X/MT1E	2
GO:0055123	BP	GO:0055123	digestive system development	5/159	142/18800	0.007197054	0.269222454	0.257032938	SHH/DACT1/SFRP2/WNT11/SFRP5	5
GO:0030177	BP	GO:0030177	positive regulation of Wnt signaling pathway	5/159	144/18800	0.007623436	0.269222454	0.257032938	SHH/DACT1/SFRP2/SFRP4/DAAM2	5
GO:0090092	BP	GO:0090092	regulation of transmembrane receptor protein serine/threonine kinase signaling pathway	7/159	267/18800	0.007730783	0.269222454	0.257032938	SHH/BMP3/SFRP2/SFRP4/FSTL1/SFRP5/FBN1	7
GO:0030002	BP	GO:0030002	cellular anion homeostasis	2/159	16/18800	0.007891166	0.269222454	0.257032938	SLC12A5/SLC34A2	2
GO:0031649	BP	GO:0031649	heat generation	2/159	16/18800	0.007891166	0.269222454	0.257032938	PTGES/ADRB1	2
GO:2000095	BP	GO:2000095	regulation of Wnt signaling pathway, planar cell polarity pathway	2/159	16/18800	0.007891166	0.269222454	0.257032938	DACT1/SFRP2	2
GO:0030111	BP	GO:0030111	regulation of Wnt signaling pathway	8/159	336/18800	0.007907736	0.269222454	0.257032938	SHH/DACT1/SFRP2/WNT11/TAX1BP3/SFRP4/DAAM2/SFRP5	8
GO:0001738	BP	GO:0001738	morphogenesis of a polarized epithelium	4/159	94/18800	0.008335703	0.277264806	0.264711159	NPHP1/DACT1/SFRP2/WNT11	4
GO:0045637	BP	GO:0045637	regulation of myeloid cell differentiation	6/159	208/18800	0.008603104	0.277264806	0.264711159	HOXA9/BGLAP/H4C11/LILRB3/H4C8/FBN1	6
GO:0006692	BP	GO:0006692	prostanoid metabolic process	3/159	50/18800	0.008699405	0.277264806	0.264711159	PTGES/PTGR1/AKR1C2	3
GO:0006693	BP	GO:0006693	prostaglandin metabolic process	3/159	50/18800	0.008699405	0.277264806	0.264711159	PTGES/PTGR1/AKR1C2	3
GO:0007043	BP	GO:0007043	cell-cell junction assembly	5/159	149/18800	0.008765804	0.277264806	0.264711159	NPHP1/CLDN1/GJB2/CLDN24/WNT11	5
GO:0019885	BP	GO:0019885	antigen processing and presentation of endogenous peptide antigen via MHC class I	2/159	17/18800	0.00889399	0.277264806	0.264711159	HLA-H/HLA-A	2
GO:0016331	BP	GO:0016331	morphogenesis of embryonic epithelium	5/159	150/18800	0.009007713	0.277264806	0.264711159	BRD2/SHH/SFRP2/WNT4/TRIM71	5
GO:0035148	BP	GO:0035148	tube formation	5/159	152/18800	0.009505299	0.279729899	0.26706464	BRD2/SHH/SFRP2/WNT4/TRIM71	5
GO:0002076	BP	GO:0002076	osteoblast development	2/159	18/18800	0.009950584	0.279729899	0.26706464	SHH/BGLAP	2
GO:0030903	BP	GO:0030903	notochord development	2/159	18/18800	0.009950584	0.279729899	0.26706464	COL13A1/WNT11	2
GO:0045653	BP	GO:0045653	negative regulation of megakaryocyte differentiation	2/159	18/18800	0.009950584	0.279729899	0.26706464	H4C11/H4C8	2
GO:0061687	BP	GO:0061687	detoxification of inorganic compound	2/159	18/18800	0.009950584	0.279729899	0.26706464	MT1X/MT1E	2
GO:0015908	BP	GO:0015908	fatty acid transport	4/159	99/18800	0.009962538	0.279729899	0.26706464	PTGES/PLA2G2C/FABP4/FABP5P3	4
GO:0021915	BP	GO:0021915	neural tube development	5/159	154/18800	0.010021511	0.279729899	0.26706464	BRD2/SHH/DACT1/SFRP2/TRIM71	5
GO:0010043	BP	GO:0010043	response to zinc ion	3/159	53/18800	0.010208212	0.279729899	0.26706464	BGLAP/MT1X/MT1E	3
GO:0060071	BP	GO:0060071	Wnt signaling pathway, planar cell polarity pathway	3/159	53/18800	0.010208212	0.279729899	0.26706464	DACT1/SFRP2/WNT11	3
GO:0002483	BP	GO:0002483	antigen processing and presentation of endogenous peptide antigen	2/159	19/18800	0.011059979	0.288974102	0.275890296	HLA-H/HLA-A	2
GO:0030011	BP	GO:0030011	maintenance of cell polarity	2/159	19/18800	0.011059979	0.288974102	0.275890296	WNT11/ANK1	2
GO:0072074	BP	GO:0072074	kidney mesenchyme development	2/159	19/18800	0.011059979	0.288974102	0.275890296	SHH/WNT4	2
GO:0097501	BP	GO:0097501	stress response to metal ion	2/159	19/18800	0.011059979	0.288974102	0.275890296	MT1X/MT1E	2
GO:0042743	BP	GO:0042743	hydrogen peroxide metabolic process	3/159	55/18800	0.011293196	0.290485054	0.277332836	MPV17L/HBZ/HBQ1	3
GO:0071241	BP	GO:0071241	cellular response to inorganic substance	6/159	221/18800	0.011376362	0.290485054	0.277332836	SYT6/SHH/CLDN1/FABP4/MT1X/MT1E	6
GO:0061484	BP	GO:0061484	hematopoietic stem cell homeostasis	2/159	20/18800	0.012221218	0.306564787	0.292684532	MYCT1/FSTL1	2
GO:0030509	BP	GO:0030509	BMP signaling pathway	5/159	162/18800	0.012278963	0.306564787	0.292684532	SFRP2/SFRP4/FSTL1/SFRP5/FBN1	5
GO:0090175	BP	GO:0090175	regulation of establishment of planar polarity	3/159	57/18800	0.012442246	0.307227778	0.293317505	DACT1/SFRP2/WNT11	3
GO:0019882	BP	GO:0019882	antigen processing and presentation	4/159	107/18800	0.012970637	0.315086831	0.300820726	HLA-H/HLA-A/RAB3C/HLA-DMA	4
GO:0060135	BP	GO:0060135	maternal process involved in female pregnancy	3/159	58/18800	0.013040977	0.315086831	0.300820726	GJB2/ANGPT2/WNT4	3
GO:0015669	BP	GO:0015669	gas transport	2/159	21/18800	0.013433355	0.321114359	0.306575347	HBZ/HBQ1	2
GO:0090263	BP	GO:0090263	positive regulation of canonical Wnt signaling pathway	4/159	109/18800	0.013803614	0.326491795	0.31170931	DACT1/SFRP2/SFRP4/DAAM2	4
GO:0007398	BP	GO:0007398	ectoderm development	2/159	22/18800	0.014695459	0.340419561	0.325006472	SHH/EDA2R	2
GO:2000810	BP	GO:2000810	regulation of bicellular tight junction assembly	2/159	22/18800	0.014695459	0.340419561	0.325006472	NPHP1/CLDN1	2
GO:0016055	BP	GO:0016055	Wnt signaling pathway	9/159	452/18800	0.014891919	0.341450418	0.325990655	SHH/DACT1/SFRP2/WNT4/WNT11/TAX1BP3/SFRP4/DAAM2/SFRP5	9
GO:0198738	BP	GO:0198738	cell-cell signaling by wnt	9/159	454/18800	0.015284112	0.346903028	0.331196388	SHH/DACT1/SFRP2/WNT4/WNT11/TAX1BP3/SFRP4/DAAM2/SFRP5	9
GO:0071772	BP	GO:0071772	response to BMP	5/159	173/18800	0.015913594	0.348371034	0.332597928	SFRP2/SFRP4/FSTL1/SFRP5/FBN1	5
GO:0071773	BP	GO:0071773	cellular response to BMP stimulus	5/159	173/18800	0.015913594	0.348371034	0.332597928	SFRP2/SFRP4/FSTL1/SFRP5/FBN1	5
GO:0008211	BP	GO:0008211	glucocorticoid metabolic process	2/159	23/18800	0.016006609	0.348371034	0.332597928	HSD11B2/WNT4	2
GO:0050878	BP	GO:0050878	regulation of body fluid levels	8/159	382/18800	0.016160993	0.348371034	0.332597928	F11/SHH/PRKG1/CLDN1/HSD11B2/CORO2B/KRT1/VTN	8
GO:0048002	BP	GO:0048002	antigen processing and presentation of peptide antigen	3/159	63/18800	0.01627902	0.348371034	0.332597928	HLA-H/HLA-A/HLA-DMA	3
GO:0060675	BP	GO:0060675	ureteric bud morphogenesis	3/159	63/18800	0.01627902	0.348371034	0.332597928	SHH/WNT4/WNT11	3
GO:0001649	BP	GO:0001649	osteoblast differentiation	6/159	241/18800	0.016794397	0.348403264	0.332628699	SHH/BGLAP/BMP3/SFRP2/WNT4/WNT11	6
GO:0045670	BP	GO:0045670	regulation of osteoclast differentiation	3/159	64/18800	0.016975836	0.348403264	0.332628699	BGLAP/LILRB3/FBN1	3
GO:0072171	BP	GO:0072171	mesonephric tubule morphogenesis	3/159	64/18800	0.016975836	0.348403264	0.332628699	SHH/WNT4/WNT11	3
GO:0042730	BP	GO:0042730	fibrinolysis	2/159	24/18800	0.017365895	0.348403264	0.332628699	F11/KRT1	2
GO:0060563	BP	GO:0060563	neuroepithelial cell differentiation	2/159	24/18800	0.017365895	0.348403264	0.332628699	WNT4/WNT11	2
GO:0071294	BP	GO:0071294	cellular response to zinc ion	2/159	24/18800	0.017365895	0.348403264	0.332628699	MT1X/MT1E	2
GO:1903792	BP	GO:1903792	negative regulation of anion transport	2/159	24/18800	0.017365895	0.348403264	0.332628699	GRM7/SFRP4	2
GO:0031343	BP	GO:0031343	positive regulation of cell killing	3/159	65/18800	0.01768914	0.351747772	0.335821778	HLA-H/HLA-A/CD5L	3
GO:0010812	BP	GO:0010812	negative regulation of cell-substrate adhesion	3/159	66/18800	0.018418961	0.354467459	0.338418326	ANGPT2/CORO2B/NEXMIF	3
GO:0046847	BP	GO:0046847	filopodium assembly	3/159	66/18800	0.018418961	0.354467459	0.338418326	SPAG6/PALM/DAAM2	3
GO:0015849	BP	GO:0015849	organic acid transport	7/159	318/18800	0.018709201	0.354467459	0.338418326	PTGES/PLA2G2C/GRM7/SLC26A4/SLC36A3/FABP4/FABP5P3	7
GO:0003071	BP	GO:0003071	renal system process involved in regulation of systemic arterial blood pressure	2/159	25/18800	0.01877242	0.354467459	0.338418326	HSD11B2/CORO2B	2
GO:0006817	BP	GO:0006817	phosphate ion transport	2/159	25/18800	0.01877242	0.354467459	0.338418326	SLC34A2/SFRP4	2
GO:0061436	BP	GO:0061436	establishment of skin barrier	2/159	25/18800	0.01877242	0.354467459	0.338418326	CLDN1/KRT1	2
GO:0019883	BP	GO:0019883	antigen processing and presentation of endogenous antigen	2/159	26/18800	0.020225299	0.375588809	0.358583371	HLA-H/HLA-A	2
GO:0030878	BP	GO:0030878	thyroid gland development	2/159	26/18800	0.020225299	0.375588809	0.358583371	SHH/RAP1GAP	2
GO:0001667	BP	GO:0001667	ameboidal-type cell migration	9/159	480/18800	0.021101517	0.38615041	0.368666777	SHH/ENPP2/PTP4A3/ANGPT2/WNT11/RADIL/FSTL1/DAAM2/PIK3R3	9
GO:0001838	BP	GO:0001838	embryonic epithelial tube formation	4/159	124/18800	0.021137739	0.38615041	0.368666777	BRD2/SFRP2/WNT4/TRIM71	4
GO:0030325	BP	GO:0030325	adrenal gland development	2/159	27/18800	0.021723656	0.390504449	0.372823679	WNT4/WNT11	2
GO:0071280	BP	GO:0071280	cellular response to copper ion	2/159	27/18800	0.021723656	0.390504449	0.372823679	MT1X/MT1E	2
GO:0072078	BP	GO:0072078	nephron tubule morphogenesis	3/159	72/18800	0.023145724	0.412765404	0.394076731	SHH/WNT4/WNT11	3
GO:0002474	BP	GO:0002474	antigen processing and presentation of peptide antigen via MHC class I	2/159	29/18800	0.024853369	0.419901592	0.400889815	HLA-H/HLA-A	2
GO:0003156	BP	GO:0003156	regulation of animal organ formation	2/159	29/18800	0.024853369	0.419901592	0.400889815	SHH/WNT11	2
GO:0008209	BP	GO:0008209	androgen metabolic process	2/159	29/18800	0.024853369	0.419901592	0.400889815	SHH/WNT4	2
GO:0010453	BP	GO:0010453	regulation of cell fate commitment	2/159	29/18800	0.024853369	0.419901592	0.400889815	SFRP2/WNT11	2
GO:0010464	BP	GO:0010464	regulation of mesenchymal cell proliferation	2/159	29/18800	0.024853369	0.419901592	0.400889815	SHH/WNT11	2
GO:0033561	BP	GO:0033561	regulation of water loss via skin	2/159	29/18800	0.024853369	0.419901592	0.400889815	CLDN1/KRT1	2
GO:0072088	BP	GO:0072088	nephron epithelium morphogenesis	3/159	74/18800	0.024853988	0.419901592	0.400889815	SHH/WNT4/WNT11	3
GO:0035270	BP	GO:0035270	endocrine system development	4/159	132/18800	0.025865006	0.430462762	0.41097281	SHH/RAP1GAP/WNT4/WNT11	4
GO:0001916	BP	GO:0001916	positive regulation of T cell mediated cytotoxicity	2/159	30/18800	0.026483032	0.430462762	0.41097281	HLA-H/HLA-A	2
GO:0042744	BP	GO:0042744	hydrogen peroxide catabolic process	2/159	30/18800	0.026483032	0.430462762	0.41097281	HBZ/HBQ1	2
GO:0045671	BP	GO:0045671	negative regulation of osteoclast differentiation	2/159	30/18800	0.026483032	0.430462762	0.41097281	LILRB3/FBN1	2
GO:1903579	BP	GO:1903579	negative regulation of ATP metabolic process	2/159	30/18800	0.026483032	0.430462762	0.41097281	MLXIPL/H19	2
GO:0061333	BP	GO:0061333	renal tubule morphogenesis	3/159	76/18800	0.026628538	0.430462762	0.41097281	SHH/WNT4/WNT11	3
GO:0072028	BP	GO:0072028	nephron morphogenesis	3/159	77/18800	0.027540633	0.442027153	0.422013603	SHH/WNT4/WNT11	3
GO:0030336	BP	GO:0030336	negative regulation of cell migration	7/159	346/18800	0.028009739	0.446367968	0.42615788	SHH/PRKG1/ANGPT2/SFRP2/WNT4/WNT11/NEXMIF	7
GO:0072175	BP	GO:0072175	epithelial tube formation	4/159	136/18800	0.02844838	0.447345454	0.427091109	BRD2/SFRP2/WNT4/TRIM71	4
GO:0031279	BP	GO:0031279	regulation of cyclase activity	3/159	78/18800	0.028469248	0.447345454	0.427091109	GRM7/ADRB1/PALM	3
GO:0006335	BP	GO:0006335	DNA replication-dependent chromatin assembly	2/159	32/18800	0.029867821	0.459678032	0.438865308	H4C11/H4C8	2
GO:0034723	BP	GO:0034723	DNA replication-dependent chromatin organization	2/159	32/18800	0.029867821	0.459678032	0.438865308	H4C11/H4C8	2
GO:0036297	BP	GO:0036297	interstrand cross-link repair	2/159	32/18800	0.029867821	0.459678032	0.438865308	POLN/NEIL3	2
GO:0045216	BP	GO:0045216	cell-cell junction organization	5/159	205/18800	0.030357069	0.462809955	0.441855428	NPHP1/CLDN1/GJB2/CLDN24/WNT11	5
GO:0051384	BP	GO:0051384	response to glucocorticoid	4/159	139/18800	0.030483255	0.462809955	0.441855428	CLDN1/BGLAP/GJB2/HSD11B2	4
GO:0007224	BP	GO:0007224	smoothened signaling pathway	4/159	140/18800	0.031180185	0.470213931	0.448924176	GAS1/SHH/TTC23/CDON	4
GO:0006336	BP	GO:0006336	DNA replication-independent chromatin assembly	2/159	33/18800	0.031621319	0.473687359	0.452240338	H4C11/H4C8	2
GO:0008589	BP	GO:0008589	regulation of smoothened signaling pathway	3/159	82/18800	0.032348375	0.481369533	0.459574689	GAS1/SHH/TTC23	3
GO:0031128	BP	GO:0031128	developmental induction	2/159	34/18800	0.033414487	0.487547738	0.465473164	WNT4/WNT11	2
GO:0034724	BP	GO:0034724	DNA replication-independent chromatin organization	2/159	34/18800	0.033414487	0.487547738	0.465473164	H4C11/H4C8	2
GO:0110110	BP	GO:0110110	positive regulation of animal organ morphogenesis	2/159	34/18800	0.033414487	0.487547738	0.465473164	WNT4/WNT11	2
GO:2000146	BP	GO:2000146	negative regulation of cell motility	7/159	361/18800	0.034100694	0.494350054	0.471967493	SHH/PRKG1/ANGPT2/SFRP2/WNT4/WNT11/NEXMIF	7
GO:0072006	BP	GO:0072006	nephron development	4/159	145/18800	0.034805278	0.497565336	0.475037198	SHH/ANGPT2/WNT4/WNT11	4
GO:0001569	BP	GO:0001569	branching involved in blood vessel morphogenesis	2/159	35/18800	0.035246536	0.497565336	0.475037198	SHH/SFRP2	2
GO:0071398	BP	GO:0071398	cellular response to fatty acid	2/159	35/18800	0.035246536	0.497565336	0.475037198	CLDN1/AKR1C2	2
GO:0031589	BP	GO:0031589	cell-substrate adhesion	7/159	364/18800	0.035416886	0.497565336	0.475037198	COL13A1/ANGPT2/CORO2B/WNT4/RADIL/NEXMIF/VTN	7
GO:2000243	BP	GO:2000243	positive regulation of reproductive process	3/159	85/18800	0.035429663	0.497565336	0.475037198	SHH/FAM170B/WNT4	3
GO:0090130	BP	GO:0090130	tissue migration	7/159	366/18800	0.036312861	0.500848787	0.478171985	ENPP2/PTP4A3/ACTA1/ANGPT2/FSTL1/DAAM2/PIK3R3	7
GO:0043491	BP	GO:0043491	protein kinase B signaling	5/159	216/18800	0.036759786	0.500848787	0.478171985	AKR1C2/RAMP3/PIK3R3/SFRP5/H19	5
GO:0018149	BP	GO:0018149	peptide cross-linking	2/159	36/18800	0.03711669	0.500848787	0.478171985	TGM1/KRT1	2
GO:0045652	BP	GO:0045652	regulation of megakaryocyte differentiation	2/159	36/18800	0.03711669	0.500848787	0.478171985	H4C11/H4C8	2
GO:0045777	BP	GO:0045777	positive regulation of blood pressure	2/159	36/18800	0.03711669	0.500848787	0.478171985	ADRB1/HSD11B2	2
GO:0045880	BP	GO:0045880	positive regulation of smoothened signaling pathway	2/159	36/18800	0.03711669	0.500848787	0.478171985	SHH/TTC23	2
GO:0007178	BP	GO:0007178	transmembrane receptor protein serine/threonine kinase signaling pathway	7/159	368/18800	0.037223742	0.500848787	0.478171985	SHH/BMP3/SFRP2/SFRP4/FSTL1/SFRP5/FBN1	7
GO:0051271	BP	GO:0051271	negative regulation of cellular component movement	7/159	369/18800	0.037684796	0.504034145	0.48121312	SHH/PRKG1/ANGPT2/SFRP2/WNT4/WNT11/NEXMIF	7
GO:1903706	BP	GO:1903706	regulation of hemopoiesis	7/159	371/18800	0.038618181	0.509810111	0.48672757	SHH/HOXA9/BGLAP/H4C11/LILRB3/H4C8/FBN1	7
GO:0008207	BP	GO:0008207	C21-steroid hormone metabolic process	2/159	37/18800	0.039024183	0.509810111	0.48672757	WNT4/AKR1C2	2
GO:0071276	BP	GO:0071276	cellular response to cadmium ion	2/159	37/18800	0.039024183	0.509810111	0.48672757	MT1X/MT1E	2
GO:0071542	BP	GO:0071542	dopaminergic neuron differentiation	2/159	37/18800	0.039024183	0.509810111	0.48672757	SHH/SFRP2	2
GO:0001656	BP	GO:0001656	metanephros development	3/159	89/18800	0.039765076	0.511420408	0.488264958	SHH/WNT4/FBN1	3
GO:0044070	BP	GO:0044070	regulation of anion transport	3/159	89/18800	0.039765076	0.511420408	0.488264958	PTGES/GRM7/SFRP4	3
GO:0007596	BP	GO:0007596	blood coagulation	5/159	221/18800	0.039924935	0.511420408	0.488264958	F11/SHH/PRKG1/KRT1/VTN	5
GO:0001843	BP	GO:0001843	neural tube closure	3/159	90/18800	0.040889124	0.511420408	0.488264958	BRD2/SFRP2/TRIM71	3
GO:0002478	BP	GO:0002478	antigen processing and presentation of exogenous peptide antigen	2/159	38/18800	0.040968257	0.511420408	0.488264958	HLA-A/HLA-DMA	2
GO:0007340	BP	GO:0007340	acrosome reaction	2/159	38/18800	0.040968257	0.511420408	0.488264958	SYT6/FAM170B	2
GO:0046329	BP	GO:0046329	negative regulation of JNK cascade	2/159	38/18800	0.040968257	0.511420408	0.488264958	DACT1/SFRP2	2
GO:1904037	BP	GO:1904037	positive regulation of epithelial cell apoptotic process	2/159	38/18800	0.040968257	0.511420408	0.488264958	SFRP4/H19	2
GO:0060606	BP	GO:0060606	tube closure	3/159	91/18800	0.042029133	0.518898136	0.495404118	BRD2/SFRP2/TRIM71	3
GO:0072080	BP	GO:0072080	nephron tubule development	3/159	91/18800	0.042029133	0.518898136	0.495404118	SHH/WNT4/WNT11	3
GO:0060348	BP	GO:0060348	bone development	5/159	225/18800	0.042573143	0.519710613	0.496179809	BGLAP/COL13A1/SFRP2/SFRP4/FBN1	5
GO:0006882	BP	GO:0006882	cellular zinc ion homeostasis	2/159	39/18800	0.042948166	0.519710613	0.496179809	MT1X/MT1E	2
GO:0060485	BP	GO:0060485	mesenchyme development	6/159	301/18800	0.043044305	0.519710613	0.496179809	SHH/ACTA1/SFRP2/WNT4/WNT11/RADIL	6
GO:0051492	BP	GO:0051492	regulation of stress fiber assembly	3/159	92/18800	0.04318504	0.519710613	0.496179809	CORO2B/WNT4/WNT11	3
GO:0050817	BP	GO:0050817	coagulation	5/159	226/18800	0.043251395	0.519710613	0.496179809	F11/SHH/PRKG1/KRT1/VTN	5
GO:0007599	BP	GO:0007599	hemostasis	5/159	227/18800	0.043936143	0.520380308	0.496819182	F11/SHH/PRKG1/KRT1/VTN	5
GO:0060993	BP	GO:0060993	kidney morphogenesis	3/159	93/18800	0.044356782	0.520380308	0.496819182	SHH/WNT4/WNT11	3
GO:0031960	BP	GO:0031960	response to corticosteroid	4/159	157/18800	0.044465703	0.520380308	0.496819182	CLDN1/BGLAP/GJB2/HSD11B2	4
GO:0001914	BP	GO:0001914	regulation of T cell mediated cytotoxicity	2/159	40/18800	0.044963173	0.520380308	0.496819182	HLA-H/HLA-A	2
GO:0048713	BP	GO:0048713	regulation of oligodendrocyte differentiation	2/159	40/18800	0.044963173	0.520380308	0.496819182	SHH/DAAM2	2
GO:0001657	BP	GO:0001657	ureteric bud development	3/159	94/18800	0.04554429	0.520380308	0.496819182	SHH/WNT4/WNT11	3
GO:0061326	BP	GO:0061326	renal tubule development	3/159	94/18800	0.04554429	0.520380308	0.496819182	SHH/WNT4/WNT11	3
GO:1904035	BP	GO:1904035	regulation of epithelial cell apoptotic process	3/159	94/18800	0.04554429	0.520380308	0.496819182	ANGPTL4/SFRP4/H19	3
GO:0003073	BP	GO:0003073	regulation of systemic arterial blood pressure	3/159	95/18800	0.046747495	0.520380308	0.496819182	ADRB1/HSD11B2/CORO2B	3
GO:0072163	BP	GO:0072163	mesonephric epithelium development	3/159	95/18800	0.046747495	0.520380308	0.496819182	SHH/WNT4/WNT11	3
GO:0072164	BP	GO:0072164	mesonephric tubule development	3/159	95/18800	0.046747495	0.520380308	0.496819182	SHH/WNT4/WNT11	3
GO:0003351	BP	GO:0003351	epithelial cilium movement involved in extracellular fluid movement	2/159	41/18800	0.047012551	0.520380308	0.496819182	SPAG6/CFAP45	2
GO:0010463	BP	GO:0010463	mesenchymal cell proliferation	2/159	41/18800	0.047012551	0.520380308	0.496819182	SHH/WNT11	2
GO:0046688	BP	GO:0046688	response to copper ion	2/159	41/18800	0.047012551	0.520380308	0.496819182	MT1X/MT1E	2
GO:0055069	BP	GO:0055069	zinc ion homeostasis	2/159	41/18800	0.047012551	0.520380308	0.496819182	MT1X/MT1E	2
GO:0071548	BP	GO:0071548	response to dexamethasone	2/159	41/18800	0.047012551	0.520380308	0.496819182	CLDN1/GJB2	2
GO:0001708	BP	GO:0001708	cell fate specification	3/159	96/18800	0.047966324	0.523205491	0.49951645	SHH/SFRP2/WNT11	3
GO:0014020	BP	GO:0014020	primary neural tube formation	3/159	96/18800	0.047966324	0.523205491	0.49951645	BRD2/SFRP2/TRIM71	3
GO:0030316	BP	GO:0030316	osteoclast differentiation	3/159	96/18800	0.047966324	0.523205491	0.49951645	BGLAP/LILRB3/FBN1	3
GO:0055090	BP	GO:0055090	acylglycerol homeostasis	2/159	42/18800	0.049095583	0.530373919	0.506360316	ANGPTL4/MLXIPL	2
GO:0070328	BP	GO:0070328	triglyceride homeostasis	2/159	42/18800	0.049095583	0.530373919	0.506360316	ANGPTL4/MLXIPL	2
GO:0007160	BP	GO:0007160	cell-matrix adhesion	5/159	235/18800	0.049648726	0.533783198	0.509615233	COL13A1/CORO2B/WNT4/NEXMIF/VTN	5
GO:0042611	CC	GO:0042611	MHC protein complex	3/178	25/19594	0.001463475	0.266762585	0.26403838	HLA-H/HLA-A/HLA-DMA	3
GO:0072562	CC	GO:0072562	blood microparticle	6/178	147/19594	0.002271362	0.266762585	0.26403838	ANGPTL4/ACTA1/KRT1/CD5L/VTN/ALB	6
GO:0031838	CC	GO:0031838	haptoglobin-hemoglobin complex	2/178	11/19594	0.004276819	0.266762585	0.26403838	HBZ/HBQ1	2
GO:0005833	CC	GO:0005833	hemoglobin complex	2/178	12/19594	0.005101645	0.266762585	0.26403838	HBZ/HBQ1	2
GO:0098993	CC	GO:0098993	anchored component of synaptic vesicle membrane	2/178	12/19594	0.005101645	0.266762585	0.26403838	CPLX3/RAB3C	2
GO:0062023	CC	GO:0062023	collagen-containing extracellular matrix	10/178	429/19594	0.005972297	0.266762585	0.26403838	SHH/ANGPTL4/COL13A1/ANGPT2/LAD1/SFRP2/KRT1/CDON/FBN1/VTN	10
GO:0005788	CC	GO:0005788	endoplasmic reticulum lumen	8/178	311/19594	0.007691812	0.294486508	0.291479183	SHH/CHGB/BGLAP/COL13A1/WNT4/FSTL1/FBN1/ALB	8
GO:0000145	CC	GO:0000145	exocyst	2/178	16/19594	0.009057312	0.303419959	0.300321405	STXBP6/MYRIP	2
GO:0043505	CC	GO:0043505	CENP-A containing nucleosome	2/178	18/19594	0.011411607	0.305831078	0.302707901	H4C11/H4C8	2
GO:0061638	CC	GO:0061638	CENP-A containing chromatin	2/178	18/19594	0.011411607	0.305831078	0.302707901	H4C11/H4C8	2
GO:0034506	CC	GO:0034506	chromosome, centromeric core domain	2/178	19/19594	0.01267865	0.308898019	0.305743523	H4C11/H4C8	2
GO:0097038	CC	GO:0097038	perinuclear endoplasmic reticulum	2/178	21/19594	0.015386682	0.343635891	0.340126648	SYT6/OSBPL6	2
GO:0071556	CC	GO:0071556	integral component of lumenal side of endoplasmic reticulum membrane	2/178	29/19594	0.028374208	0.543163402	0.537616565	HLA-H/HLA-A	2
GO:0098553	CC	GO:0098553	lumenal side of endoplasmic reticulum membrane	2/178	29/19594	0.028374208	0.543163402	0.537616565	HLA-H/HLA-A	2
GO:0030658	CC	GO:0030658	transport vesicle membrane	5/178	205/19594	0.039457903	0.672380156	0.665513744	SYT6/HLA-H/HLA-A/CPLX3/RAB3C	5
GO:0098576	CC	GO:0098576	lumenal side of membrane	2/178	35/19594	0.040142099	0.672380156	0.665513744	HLA-H/HLA-A	2
GO:0005044	MF	GO:0005044	scavenger receptor activity	4/157	47/18410	0.000682561	0.18787962	0.181689321	ENPP2/HHIPL1/CD5L/VTN	4
GO:0017147	MF	GO:0017147	Wnt-protein binding	3/157	30/18410	0.002086174	0.18787962	0.181689321	SFRP2/SFRP4/SFRP5	3
GO:1901681	MF	GO:1901681	sulfur compound binding	8/157	267/18410	0.002101042	0.18787962	0.181689321	F11/PTGES/COL13A1/LIPH/GNMT/FSTL1/FBN1/VTN	8
GO:0031720	MF	GO:0031720	haptoglobin binding	2/157	10/18410	0.00310914	0.18787962	0.181689321	HBZ/HBQ1	2
GO:0008201	MF	GO:0008201	heparin binding	6/157	168/18410	0.003211833	0.18787962	0.181689321	F11/COL13A1/LIPH/FSTL1/FBN1/VTN	6
GO:0031406	MF	GO:0031406	carboxylic acid binding	6/157	173/18410	0.003709342	0.18787962	0.181689321	GRM7/FABP4/GNMT/FABP5P3/AKR1C2/ALB	6
GO:0005539	MF	GO:0005539	glycosaminoglycan binding	7/157	234/18410	0.003989944	0.18787962	0.181689321	F11/SHH/COL13A1/LIPH/FSTL1/FBN1/VTN	7
GO:0019825	MF	GO:0019825	oxygen binding	3/157	39/18410	0.004440346	0.18787962	0.181689321	HBZ/ALB/HBQ1	3
GO:0038024	MF	GO:0038024	cargo receptor activity	4/157	79/18410	0.004658732	0.18787962	0.181689321	ENPP2/HHIPL1/CD5L/VTN	4
GO:0033293	MF	GO:0033293	monocarboxylic acid binding	4/157	81/18410	0.005091589	0.18787962	0.181689321	FABP4/FABP5P3/AKR1C2/ALB	4
GO:0016209	MF	GO:0016209	antioxidant activity	4/157	85/18410	0.006036512	0.189059066	0.182829905	PTGES/HBZ/ALB/HBQ1	4
GO:0005344	MF	GO:0005344	oxygen carrier activity	2/157	14/18410	0.006148262	0.189059066	0.182829905	HBZ/HBQ1	2
GO:0005504	MF	GO:0005504	fatty acid binding	3/157	49/18410	0.008413941	0.238826465	0.230957557	FABP4/FABP5P3/ALB	3
GO:0004601	MF	GO:0004601	peroxidase activity	3/157	52/18410	0.009907379	0.261130191	0.252526414	PTGES/HBZ/HBQ1	3
GO:0016684	MF	GO:0016684	oxidoreductase activity, acting on peroxide as acceptor	3/157	56/18410	0.01212393	0.298248682	0.288421918	PTGES/HBZ/HBQ1	3
GO:0003887	MF	GO:0003887	DNA-directed DNA polymerase activity	2/157	25/18410	0.019065492	0.413833333	0.40019826	POLN/DNTT	2
GO:0030247	MF	GO:0030247	polysaccharide binding	2/157	25/18410	0.019065492	0.413833333	0.40019826	ENPP2/VTN	2
GO:0017022	MF	GO:0017022	myosin binding	3/157	72/18410	0.023643138	0.428783978	0.414656308	ACTA1/RAB3C/MYRIP	3
GO:0016616	MF	GO:0016616	oxidoreductase activity, acting on the CH-OH group of donors, NAD or NADP as acceptor	4/157	128/18410	0.024053639	0.428783978	0.414656308	PTGR1/HSD11B2/AKR1C2/DHRS1	4
GO:0016628	MF	GO:0016628	oxidoreductase activity, acting on the CH-CH group of donors, NAD or NADP as acceptor	2/157	29/18410	0.025236902	0.428783978	0.414656308	PTGR1/AKR1C2	2
GO:0033764	MF	GO:0033764	steroid dehydrogenase activity, acting on the CH-OH group of donors, NAD or NADP as acceptor	2/157	30/18410	0.026890525	0.428783978	0.414656308	HSD11B2/AKR1C2	2
GO:0030971	MF	GO:0030971	receptor tyrosine kinase binding	3/157	76/18410	0.027195581	0.428783978	0.414656308	ARHGEF16/ANGPT2/SHC2	3
GO:0016614	MF	GO:0016614	oxidoreductase activity, acting on CH-OH group of donors	4/157	140/18410	0.031992787	0.428783978	0.414656308	PTGR1/HSD11B2/AKR1C2/DHRS1	4
GO:0043177	MF	GO:0043177	organic acid binding	4/157	141/18410	0.032715847	0.428783978	0.414656308	GRM7/GNMT/HBZ/HBQ1	4
GO:0016229	MF	GO:0016229	steroid dehydrogenase activity	2/157	34/18410	0.03392266	0.428783978	0.414656308	HSD11B2/AKR1C2	2
GO:0034061	MF	GO:0034061	DNA polymerase activity	2/157	36/18410	0.037677865	0.428783978	0.414656308	POLN/DNTT	2
GO:0042605	MF	GO:0042605	peptide antigen binding	2/157	37/18410	0.039612464	0.428783978	0.414656308	HLA-H/HLA-A	2
GO:0043178	MF	GO:0043178	alcohol binding	3/157	89/18410	0.040586731	0.428783978	0.414656308	TRPC3/OSBPL6/PROM2	3
GO:0005109	MF	GO:0005109	frizzled binding	2/157	38/18410	0.041584029	0.428783978	0.414656308	WNT4/WNT11	2
GO:0072341	MF	GO:0072341	modified amino acid binding	3/157	93/18410	0.045264762	0.428783978	0.414656308	SYT6/PTGES/GNMT	3
