# Supplementary material for: Identification of biomarkers associated with immune scores in diabetic retinopathy
Source: Front Endocrinol (Lausanne). 2023 Oct 5;14:1228843. doi: 10.3389/fendo.2023.1228843 (PMC10585271; doi:10.3389/fendo.2023.1228843)
Supplement: Supplementary file 1 [file DataSheet_1.zip › Supplementary Material/Supplementary Table 5. Notes on the KEGG pathway of differential expressed genes between DR group and DM group..csv]

	ID	Description	GeneRatio	BgRatio	pvalue	p.adjust	qvalue	geneID	Count
hsa04923	hsa04923	Regulation of lipolysis in adipocytes	4/76	56/8157	0.001771572	0.350771245	0.344990326	5592/2167/153/8503	4
hsa04310	hsa04310	Wnt signaling pathway	6/76	170/8157	0.004917717	0.486854003	0.478830359	6423/54361/7481/6424/23500/6425	6
hsa05205	hsa05205	Proteoglycans in cancer	6/76	205/8157	0.011898757	0.585491577	0.575842327	6469/54361/7481/8503/286/7448	6
hsa05226	hsa05226	Gastric cancer	5/76	149/8157	0.012429231	0.585491577	0.575842327	6469/54361/7481/25759/8503	5
hsa04340	hsa04340	Hedgehog signaling pathway	3/76	56/8157	0.015131541	0.585491577	0.575842327	2619/6469/50937	3
hsa04978	hsa04978	Mineral absorption	3/76	60/8157	0.018193124	0.585491577	0.575842327	4501/10568/4493	3
hsa05217	hsa05217	Basal cell carcinoma	3/76	63/8157	0.020699197	0.585491577	0.575842327	6469/54361/7481	3
hsa05214	hsa05214	Glioma	3/76	75/8157	0.032529451	0.636114834	0.625631283	163688/25759/8503	3
hsa04270	hsa04270	Vascular smooth muscle contraction	4/76	134/8157	0.036028461	0.636114834	0.625631283	5592/391013/163688/10268	4
hsa04910	hsa04910	Insulin signaling pathway	4/76	137/8157	0.038600232	0.636114834	0.625631283	2998/163688/25759/8503	4
hsa04960	hsa04960	Aldosterone-regulated sodium reabsorption	2/76	37/8157	0.046257477	0.636114834	0.625631283	3291/8503	2
hsa05224	hsa05224	Breast cancer	4/76	147/8157	0.047919061	0.636114834	0.625631283	54361/7481/25759/8503	4
hsa05330	hsa05330	Allograft rejection	2/76	38/8157	0.048539089	0.636114834	0.625631283	3105/3108	2
